# Supplementary material for: Multifunctional Gelatin/Chitosan Electrospun Wound Dressing Dopped with Undaria pinnatifida Phlorotannin-Enriched Extract for Skin Regeneration
Source: Pharmaceutics. 2021 Dec 14;13(12):2152. doi: 10.3390/pharmaceutics13122152 (PMC8704818; doi:10.3390/pharmaceutics13122152)
Supplement: Supplementary file 1 [file pharmaceutics-13-02152-s001.zip]

Archive with 1 entries (1 files):
- pharmaceutics-1472210- final Supplementary Materials.pdf
